# Supplementary material for: Derivation and validation of a model to predict treatment failure among under five children with severe community acquired pneumonia who are admitted at Debre Tabor specialized comprehensive hospital
Source: PLoS One. 2025 Mar 26;20(3):e0320448. doi: 10.1371/journal.pone.0320448 (PMC11940812; doi:10.1371/journal.pone.0320448)
Supplement: Supportive File 1 — (XLSX) [file pone.0320448.s001.xlsx]

## Sheet: Sheet1
cut of point	sense	spe	correctly classify	LR+	LR-	Yi
.0542.. )	1	0	0.281	1		0
.0834.. )	1	0.0695	0.331	1.0747	0	0.0695
.0856.. )	0.9877	0.0863	0.3397	1.0811	0.1421	0.074
.0911.. )	0.9509	0.2014	0.4121	1.1908	0.2436	0.1523
.0969.. )	0.9509	0.2038	0.4138	1.1944	0.2408	0.1547
.1024.. )	0.9202	0.2638	0.4483	1.25	0.3023	0.184
.1071.. )	0.9202	0.2662	0.45	1.2541	0.2996	0.1864
.1246.. )	0.9202	0.271	0.4534	1.2623	0.2943	0.1912
.1293.. )	0.9141	0.2926	0.4672	1.2921	0.2936	0.2067
.1373.. )	0.9018	0.3309	0.4914	1.3479	0.2966	0.2327
.1406.. )	0.9018	0.3333	0.4931	1.3528	0.2945	0.2351
.1455.. )	0.8957	0.3453	0.5	1.3682	0.302	0.241
.1459.. )	0.8896	0.3717	0.5172	1.4158	0.2971	0.2613
.1490.. )	0.8896	0.3741	0.519	1.4213	0.2952	0.2637
.1569.. )	0.8589	0.4652	0.5759	1.6061	0.3033	0.3241
.1580.. )	0.8466	0.4724	0.5776	1.6047	0.3247	0.319
.1609.. )	0.8466	0.482	0.5845	1.6345	0.3182	0.3286
.1637.. )	0.8466	0.5108	0.6052	1.7306	0.3003	0.3574
.1662.. )	0.8405	0.5156	0.6069	1.7351	0.3094	0.3561
.173434 )	0.8405	0.518	0.6086	1.7437	0.3079	0.3585
.1758.. )	0.8405	0.5204	0.6103	1.7524	0.3065	0.3609
.1842.. )	0.8405	0.5252	0.6138	1.7701	0.3037	0.3657
.1884.. )	0.8282	0.554	0.631	1.8568	0.3101	0.3822
.1926.. )	0.8037	0.6259	0.6759	2.1483	0.3137	0.4296
.1992.. )	0.7975	0.6259	0.6741	2.1319	0.3235	0.4234
.2061.. )	0.7914	0.6259	0.6724	2.1155	0.3333	0.4173
.2102.. )	0.7914	0.6307	0.6759	2.143	0.3307	0.4221
.2133.. )	0.7669	0.6379	0.6741	2.1178	0.3655	0.4048
.2174.. )	0.7669	0.6403	0.6759	2.1319	0.3641	0.4072
.2180.. )	0.7423	0.6547	0.6793	2.1497	0.3936	0.397
.2294.. )	0.7239	0.6643	0.681	2.1563	0.4156	0.3882
.2333.. )	0.7239	0.6667	0.6828	2.1718	0.4141	0.3906
.2344.. )	0.7239	0.6739	0.6879	2.2197	0.4097	0.3978
.242276 )	0.7117	0.6835	0.6914	2.2482	0.4219	0.3952
.2454.. )	0.7055	0.6906	0.6948	2.2806	0.4264	0.3961
.2510.. )	0.7055	0.7002	0.7017	2.3536	0.4205	0.4057
.2582.. )	0.6994	0.7002	0.7	2.3332	0.4293	0.3996
.2640.. )	0.6871	0.7146	0.7069	2.4078	0.4378	0.4017
.2681.. )	0.6748	0.7314	0.7155	2.5126	0.4446	0.4062
.269248 )	0.6748	0.7386	0.7207	2.5818	0.4402	0.4134
.271665 )	0.6687	0.7602	0.7345	2.7885	0.4358	0.4289
.2862.. )	0.6626	0.7626	0.7345	2.7909	0.4425	0.4252
.2887.. )	0.6564	0.7626	0.7328	2.765	0.4505	0.419
.2969.. )	0.638	0.7746	0.7362	2.8304	0.4673	0.4126
.2977.. )	0.6319	0.7794	0.7379	2.8642	0.4723	0.4113
.3028.. )	0.6319	0.7842	0.7414	2.9278	0.4694	0.4161
.3067.. )	0.6135	0.8034	0.75	3.1199	0.4811	0.4169
.3098.. )	0.6074	0.8034	0.7483	3.0887	0.4887	0.4108
.3158.. )	0.6074	0.8058	0.75	3.1268	0.4873	0.4132
.3207.. )	0.6074	0.8153	0.7569	3.2892	0.4816	0.4227
.3215.. )	0.6074	0.8177	0.7586	3.3325	0.4801	0.4251
.3223.. )	0.6074	0.8201	0.7603	3.3769	0.4787	0.4275
.3269.. )	0.6012	0.8225	0.7603	3.388	0.4848	0.4237
.3277.. )	0.6012	0.8273	0.7638	3.4821	0.482	0.4285
.3308.. )	0.6012	0.8321	0.7672	3.5816	0.4792	0.4333
.3365.. )	0.6012	0.8345	0.769	3.6335	0.4778	0.4357
.3428.. )	0.6012	0.8369	0.7707	3.6869	0.4765	0.4381
.3460.. )	0.5828	0.8513	0.7759	3.9199	0.49	0.4341
.3566.. )	0.5828	0.8537	0.7776	3.9842	0.4887	0.4365
.3585.. )	0.5828	0.8561	0.7793	4.0506	0.4873	0.4389
.3619.. )	0.5767	0.8561	0.7776	4.008	0.4945	0.4328
.3675.. )	0.5767	0.8585	0.7793	4.0759	0.4931	0.4352
.3783.. )	0.5644	0.8585	0.7759	3.9892	0.5074	0.4229
.3917.. )	0.5583	0.8585	0.7741	3.9458	0.5145	0.4168
.4021.. )	0.5521	0.8609	0.7741	3.9697	0.5202	0.413
.4079.. )	0.546	0.8609	0.7724	3.9256	0.5273	0.4069
.4088.. )	0.5337	0.8681	0.7741	4.0467	0.5371	0.4018
.4162.. )	0.5031	0.8753	0.7707	4.0342	0.5677	0.3784
.4227.. )	0.5031	0.8777	0.7724	4.1133	0.5662	0.3808
.425594 )	0.5031	0.8801	0.7741	4.1956	0.5646	0.3832
.4315.. )	0.4969	0.8801	0.7724	4.1444	0.5716	0.377
.4352.. )	0.4908	0.8825	0.7724	4.1768	0.577	0.3733
.4361.. )	0.4908	0.8849	0.7741	4.2638	0.5754	0.3757
.4422.. )	0.4847	0.8849	0.7724	4.2105	0.5824	0.3696
.4522.. )	0.4663	0.8849	0.7672	4.0506	0.6032	0.3512
.4528.. )	0.4663	0.8873	0.769	4.1368	0.6015	0.3536
.4539.. )	0.4601	0.8897	0.769	4.1711	0.6068	0.3498
.4572.. )	0.4601	0.8921	0.7707	4.2638	0.6052	0.3522
.469929 )	0.4601	0.8945	0.7724	4.3607	0.6036	0.3546
.4707.. )	0.4601	0.8969	0.7741	4.4621	0.6019	0.357
.4754.. )	0.454	0.8993	0.7741	4.5074	0.6072	0.3533
.4760.. )	0.4417	0.8993	0.7707	4.3856	0.6208	0.341
.4769.. )	0.4294	0.9041	0.7707	4.477	0.6311	0.3335
.4859.. )	0.4294	0.9065	0.7724	4.5918	0.6294	0.3359
.4912.. )	0.4172	0.9065	0.769	4.4606	0.643	0.3237
.4932.. )	0.4172	0.9089	0.7707	4.578	0.6413	0.3261
.4986.. )	0.4172	0.9113	0.7724	4.7017	0.6396	0.3285
.5039.. )	0.411	0.9113	0.7707	4.6326	0.6463	0.3223
.5090.. )	0.4049	0.9113	0.769	4.5634	0.653	0.3162
.5165.. )	0.3988	0.9137	0.769	4.6191	0.658	0.3125
.5231.. )	0.3926	0.9185	0.7707	4.8156	0.6613	0.3111
.5316.. )	0.3865	0.9233	0.7724	5.0366	0.6645	0.3098
.5463.. )	0.3865	0.9257	0.7741	5.1991	0.6628	0.3122
.547284 )	0.3804	0.9257	0.7724	5.1166	0.6694	0.3061
.5548.. )	0.3497	0.9305	0.7672	5.0283	0.6989	0.2802
.5571.. )	0.3497	0.9329	0.769	5.2079	0.6971	0.2826
.5584.. )	0.3436	0.9353	0.769	5.3061	0.7019	0.2789
.5640.. )	0.3374	0.9353	0.7672	5.2113	0.7084	0.2727
.5720.. )	0.3252	0.9472	0.7724	6.1631	0.7124	0.2724
.5788.. )	0.3252	0.9496	0.7741	6.4566	0.7106	0.2748
.5822.. )	0.2945	0.952	0.7672	6.1399	0.7411	0.2465
.5844.. )	0.2945	0.9544	0.769	6.463	0.7392	0.2489
.5861.. )	0.2883	0.9568	0.769	6.68	0.7438	0.2451
.5903.. )	0.2883	0.9592	0.7707	7.0729	0.7419	0.2475
.5912.. )	0.2761	0.9592	0.7672	6.7719	0.7547	0.2353
.6077.. )	0.2577	0.964	0.7655	7.1632	0.77	0.2217
.6086.. )	0.2577	0.9664	0.7672	7.6748	0.7681	0.2241
.6117.. )	0.2577	0.9688	0.769	8.2652	0.7662	0.2265
.6130.. )	0.2515	0.9688	0.7672	8.0684	0.7726	0.2203
.6213.. )	0.2454	0.9688	0.7655	7.8716	0.7789	0.2142
.6238.. )	0.2393	0.9688	0.7638	7.6748	0.7852	0.2081
.6278.. )	0.2393	0.9712	0.7655	8.3144	0.7833	0.2105
.6289.. )	0.2331	0.9712	0.7638	8.1012	0.7896	0.2043
.6379.. )	0.2331	0.9736	0.7655	8.8377	0.7876	0.2067
.6387.. )	0.227	0.9736	0.7638	8.6051	0.7939	0.2006
.6444.. )	0.2209	0.9736	0.7621	8.3726	0.8003	0.1945
.6504.. )	0.2209	0.976	0.7638	9.2098	0.7983	0.1969
.6560.. )	0.2147	0.976	0.7621	8.954	0.8046	0.1907
.6695.. )	0.2086	0.976	0.7603	8.6982	0.8109	0.1846
.672392 )	0.2086	0.9784	0.7621	9.6646	0.8089	0.187
.6761.. )	0.2025	0.9784	0.7603	9.3804	0.8151	0.1809
.6885.. )	0.1963	0.9784	0.7586	9.0961	0.8214	0.1747
.6920.. )	0.1902	0.9784	0.7569	8.8119	0.8277	0.1686
.6933.. )	0.1902	0.9808	0.7586	9.9133	0.8257	0.171
.7061.. )	0.184	0.9808	0.7569	9.5936	0.8319	0.1648
.7122.. )	0.1779	0.9808	0.7552	9.2738	0.8382	0.1587
.7165.. )	0.1718	0.9808	0.7534	8.954	0.8444	0.1526
.7199.. )	0.1656	0.9832	0.7534	9.8677	0.8486	0.1488
.7245.. )	0.1656	0.9856	0.7552	11.5123	0.8465	0.1512
.7259.. )	0.1595	0.988	0.7552	13.303	0.8507	0.1475
.7301.. )	0.1534	0.9904	0.7552	15.9892	0.8548	0.1438
.7379.. )	0.1472	0.9904	0.7534	15.3496	0.861	0.1376
.7412.. )	0.135	0.9904	0.75	14.0705	0.8734	0.1254
.7419.. )	0.1288	0.9904	0.7483	13.4309	0.8796	0.1192
.7476.. )	0.1227	0.9904	0.7466	12.7914	0.8858	0.1131
.7542.. )	0.1104	0.9904	0.7431	11.5122	0.8982	0.1008
.7681.. )	0.1043	0.9904	0.7414	10.8727	0.9044	0.0947
.7711.. )	0.0982	0.9904	0.7397	10.2331	0.9106	0.0886
.7755.. )	0.092	0.9904	0.7379	9.5935	0.9168	0.0824
.7820.. )	0.0859	0.9904	0.7362	8.954	0.923	0.0763
.7912.. )	0.0798	0.9904	0.7345	8.3144	0.9292	0.0702
.8078.. )	0.0798	0.9928	0.7362	11.0859	0.9269	0.0726
.8110.. )	0.0736	0.9928	0.7345	10.2332	0.9331	0.0664
.8162.. )	0.0736	0.9952	0.7362	15.3498	0.9308	0.0688
.817079 )	0.0675	0.9952	0.7345	14.0706	0.937	0.0627
.8224.. )	0.0613	0.9952	0.7328	12.7915	0.9432	0.0565
.8254.. )	0.0552	0.9952	0.731	11.5123	0.9493	0.0504
.8471.. )	0.0552	0.9976	0.7328	23.0246	0.9471	0.0528
.8610.. )	0.0491	0.9976	0.731	20.4663	0.9532	0.0467
.8885.. )	0.0491	1	0.7328		0.9509	0.0491
.8914.. )	0.0307	1	0.7276		0.9693	0.0307
.90641 )	0.0245	1	0.7259		0.9755	0.0245
.9167.. )	0.0184	1	0.7241		0.9816	0.0184
.9388.. )	0.0123	1	0.7224		0.9877	0.0123
.9422.. )	0.0061	1	0.7207		0.9939	0.0061
.9422.. )	0	1	0.719		1	0
